# Supplementary material for: Co-N-Si/AC Catalyst for Aerobic Oxidation of Benzyl Alcohols to Esters under Mild Conditions
Source: Molecules. 2021 Nov 10;26(22):6792. doi: 10.3390/molecules26226792 (PMC8622685; doi:10.3390/molecules26226792)
Supplement: Supplementary file 1 [file molecules-26-06792-s001.zip]

Archive with 1 entries (1 files):
- molecules-1438306-supplementary.pdf
